# Supplementary material for: A likely pathogenic variant putatively affecting splicing of PIGA identified in a multiple congenital anomalies hypotonia‐seizures syndrome 2 (MCAHS2) family pedigree via whole‐exome sequencing
Source: Mol Genet Genomic Med. 2018 Jul 4;6(5):739–48. doi: 10.1002/mgg3.428 (PMC6160699; doi:10.1002/mgg3.428)
Supplement: Supplementary file 4 [file MGG3-6-739-s004.xlsx]

## Sheet: SupplTable3-SummaryPIGAvariant
Supplementary Table 3. Summary of the new variant of PIGA.
Summary of the new variant of PIGA
Chromosome	chrX (GRCh37/hg19)
Position	15343279
Gene name	PIGA
Transcript	NM_002641.3
Reference allele	A
Alternative allele	G
Variant type	Intronic
Variant effect	Splicing (in silico prediction)
MAF (1000 Genomes, ExAC, gnomAD, etc)	/
Variant DNA HGVS nomenclature_g.	NC_000023.9: g. 15343279T>C
Variant DNA HGVS nomenclature _c.	NM_002641.3: c.849-5A>G
Variant protein HGVS nomenclature_p.	NP_002632.1:p.(Arg283Serfs*15)
Prediction by SIFT	Damaging (truncated protein as input)
Prediction by PolyPhen-2	Deleterious (truncated protein as input)
Phenotype and genotype of extended family pedigree member examined by WES and/or Sanger	Relationship of tested individual to proband	Phenotype	Genotype	Sequencing analysis performed
				WES	Sanger
	Maternal Cousin, Ⅳ: 1 (female)	Non-affected	Wild-type	/	Sanger
	Maternal Cousin, Ⅳ:2 (male)	Affected	Hemizygous	WES	Sanger
	Proband/Self, Ⅳ: 4	Affected	Hemizygous	WES	Sanger
	Maternal aunt, Ⅲ: 2 (mother of Ⅳ:1)	Non-affected	Wild-type	/	Sanger
	Maternal uncle-in-law, Ⅲ:3 (father of Ⅳ:2)	Non-affected	Wild-type	WES	Sanger
	Maternal aunt, Ⅲ:4 (mother of Ⅳ:2)	Non-affected	Heterozygous	WES	Sanger
	Maternal uncle, Ⅲ:6	Non-affected	Wild-type	/	Sanger
	Maternal aunt, Ⅲ:7	Non-affected	Heterozygous	/	Sanger
	Father, Ⅲ:8	Non-affected	Wild-type	WES	Sanger
	Mother, Ⅲ:9	Non-affected	Heterozygous	WES	Sanger
	Maternal uncle, Ⅲ:11	Non-affected	Wile-type	/	Sanger
	Maternal grandmother, Ⅱ:2	Non-affected	Heterozygous	/	Sanger
	Maternal grandfather, Ⅱ:3	Non-affected	Wile-type	/	Sanger
	Maternal grandmother, Ⅱ:6	Non-affected	Heterozygous	/	Sanger
	Maternal grandmother, Ⅱ:8	Non-affected	Heterozygous	/	Sanger
